# Supplementary material for: Models for the No-Observed-Effect Concentration (NOEC) and Maximal Half-Effective Concentration (EC50)
Source: Toxics. 2024 Jun 12;12(6):425. doi: 10.3390/toxics12060425 (PMC11209108; doi:10.3390/toxics12060425)
Supplement: Supplementary file 1 [file toxics-12-00425-s001.zip]

Archive with 176 entries (175 files):
- Supplementary Materials/2D chemical structures/
- Supplementary Materials/2D chemical structures/1668.pdf
- Supplementary Materials/2D chemical structures/1680.pdf
- Supplementary Materials/2D chemical structures/1686.pdf
- Supplementary Materials/2D chemical structures/1688.pdf
- Supplementary Materials/2D chemical structures/1689.pdf
- Supplementary Materials/2D chemical structures/1693.pdf
- Supplementary Materials/2D chemical structures/1696.pdf
- Supplementary Materials/2D chemical structures/1697.pdf
- Supplementary Materials/2D chemical structures/1703.pdf
- Supplementary Materials/2D chemical structures/1704.pdf
- Supplementary Materials/2D chemical structures/1712.pdf
- Supplementary Materials/2D chemical structures/1713.pdf
- Supplementary Materials/2D chemical structures/1714.pdf
- Supplementary Materials/2D chemical structures/1717.pdf
- Supplementary Materials/2D chemical structures/1720.pdf
- Supplementary Materials/2D chemical structures/1723.pdf
- Supplementary Materials/2D chemical structures/1724.pdf
- Supplementary Materials/2D chemical structures/1725.pdf
- Supplementary Materials/2D chemical structures/1726.pdf
- Supplementary Materials/2D chemical structures/1727.pdf
- Supplementary Materials/2D chemical structures/1729.pdf
- Supplementary Materials/2D chemical structures/1730.pdf
- Supplementary Materials/2D chemical structures/1731.pdf
- Supplementary Materials/2D chemical structures/1732.pdf
- Supplementary Materials/2D chemical structures/1733.pdf
- Supplementary Materials/2D chemical structures/1734.pdf
- Supplementary Materials/2D chemical structures/1735.pdf
- Supplementary Materials/2D chemical structures/1736.pdf
- Supplementary Materials/2D chemical structures/1738.pdf
- Supplementary Materials/2D chemical structures/1739.pdf
- Supplementary Materials/2D chemical structures/1740.pdf
- Supplementary Materials/2D chemical structures/1742.pdf
- Supplementary Materials/2D chemical structures/1746.pdf
- Supplementary Materials/2D chemical structures/1749.pdf
- Supplementary Materials/2D chemical structures/1750.pdf
- Supplementary Materials/2D chemical structures/1751.pdf
- Supplementary Materials/2D chemical structures/1757.pdf
- Supplementary Materials/2D chemical structures/1758.pdf
- Supplementary Materials/2D chemical structures/1760.pdf
- Supplementary Materials/2D chemical structures/1761.pdf
- Supplementary Materials/2D chemical structures/1763.pdf
- Supplementary Materials/2D chemical structures/1764.pdf
- Supplementary Materials/2D chemical structures/1768.pdf
- Supplementary Materials/2D chemical structures/1769.pdf
- Supplementary Materials/2D chemical structures/1770.pdf
- Supplementary Materials/2D chemical structures/1773.pdf
- Supplementary Materials/2D chemical structures/1778.pdf
- Supplementary Materials/2D chemical structures/1782.pdf
- Supplementary Materials/2D chemical structures/1785.pdf
- Supplementary Materials/2D chemical structures/1786.pdf
- Supplementary Materials/2D chemical structures/1791.pdf
- Supplementary Materials/2D chemical structures/1794.pdf
- Supplementary Materials/2D chemical structures/1797.pdf
- Supplementary Materials/2D chemical structures/1800.pdf
- Supplementary Materials/2D chemical structures/1805.pdf
- Supplementary Materials/2D chemical structures/1806.pdf
- Supplementary Materials/2D chemical structures/1807.pdf
- Supplementary Materials/2D chemical structures/1808.pdf
- Supplementary Materials/2D chemical structures/1809.pdf
- Supplementary Materials/2D chemical structures/1810.pdf
- Supplementary Materials/2D chemical structures/1813.pdf
- Supplementary Materials/2D chemical structures/1815.pdf
- Supplementary Materials/2D chemical structures/1816.pdf
- Supplementary Materials/2D chemical structures/1817.pdf
- Supplementary Materials/2D chemical structures/1818.pdf
- Supplementary Materials/2D chemical structures/1820.pdf
- Supplementary Materials/2D chemical structures/1822.pdf
- Supplementary Materials/2D chemical structures/1824.pdf
- Supplementary Materials/2D chemical structures/1825.pdf
- Supplementary Materials/2D chemical structures/1826.pdf
- Supplementary Materials/2D chemical structures/1827.pdf
- Supplementary Materials/2D chemical structures/1830.pdf
- Supplementary Materials/2D chemical structures/1831.pdf
- Supplementary Materials/2D chemical structures/1834.pdf
- Supplementary Materials/2D chemical structures/1835.pdf
- Supplementary Materials/2D chemical structures/1836.pdf
- Supplementary Materials/2D chemical structures/1840.pdf
- Supplementary Materials/2D chemical structures/1842.pdf
- Supplementary Materials/2D chemical structures/1843.pdf
- Supplementary Materials/2D chemical structures/1867.pdf
- Supplementary Materials/2D chemical structures/1870.pdf
- Supplementary Materials/2D chemical structures/1872.pdf
- Supplementary Materials/2D chemical structures/1873.pdf
- Supplementary Materials/2D chemical structures/1881.pdf
- Supplementary Materials/2D chemical structures/1885.pdf
- Supplementary Materials/2D chemical structures/1886.pdf
- Supplementary Materials/2D chemical structures/1888.pdf
- Supplementary Materials/2D chemical structures/1891.pdf
- Supplementary Materials/2D chemical structures/1898.pdf
- Supplementary Materials/2D chemical structures/1907.pdf
- Supplementary Materials/2D chemical structures/1909.pdf
- Supplementary Materials/2D chemical structures/1911.pdf
- Supplementary Materials/2D chemical structures/1929.pdf
- Supplementary Materials/2D chemical structures/1932.pdf
- Supplementary Materials/2D chemical structures/1934.pdf
- Supplementary Materials/2D chemical structures/1956.pdf
- Supplementary Materials/2D chemical structures/1960.pdf
- Supplementary Materials/2D chemical structures/1962.pdf
- Supplementary Materials/2D chemical structures/1970.pdf
- Supplementary Materials/2D chemical structures/1995.pdf
- Supplementary Materials/2D chemical structures/2043.pdf
- Supplementary Materials/2D chemical structures/2109.pdf
- Supplementary Materials/2D chemical structures/2123.pdf
- Supplementary Materials/2D chemical structures/2148.pdf
- Supplementary Materials/2D chemical structures/2212.pdf
- Supplementary Materials/2D chemical structures/2408.pdf
- Supplementary Materials/2D chemical structures/2983.pdf
- Supplementary Materials/2D chemical structures/2994.pdf
- Supplementary Materials/2D chemical structures/2995.pdf
- Supplementary Materials/2D chemical structures/3007.pdf
- Supplementary Materials/2D chemical structures/4219.pdf
- Supplementary Materials/2D chemical structures/4374.pdf
- Supplementary Materials/2D chemical structures/4474.pdf
- Supplementary Materials/2D chemical structures/4495.pdf
- Supplementary Materials/2D chemical structures/4496.pdf
- Supplementary Materials/2D chemical structures/4497.pdf
- Supplementary Materials/2D chemical structures/4551.pdf
- Supplementary Materials/2D chemical structures/4552.pdf
- Supplementary Materials/2D chemical structures/4631.pdf
- Supplementary Materials/2D chemical structures/4697.pdf
- Supplementary Materials/2D chemical structures/4727.pdf
- Supplementary Materials/2D chemical structures/5100.pdf
- Supplementary Materials/2D chemical structures/5113.pdf
- Supplementary Materials/2D chemical structures/5228.pdf
- Supplementary Materials/2D chemical structures/5328.pdf
- Supplementary Materials/2D chemical structures/5357.pdf
- Supplementary Materials/2D chemical structures/5358.pdf
- Supplementary Materials/2D chemical structures/5391.pdf
- Supplementary Materials/2D chemical structures/5393.pdf
- Supplementary Materials/2D chemical structures/5432.pdf
- Supplementary Materials/2D chemical structures/5439.pdf
- Supplementary Materials/2D chemical structures/5474.pdf
- Supplementary Materials/2D chemical structures/5493.pdf
- Supplementary Materials/2D chemical structures/5494.pdf
- Supplementary Materials/2D chemical structures/5496.pdf
- Supplementary Materials/2D chemical structures/5501.pdf
- Supplementary Materials/2D chemical structures/5503.pdf
- Supplementary Materials/2D chemical structures/5509.pdf
- Supplementary Materials/2D chemical structures/5515.pdf
- Supplementary Materials/2D chemical structures/5518.pdf
- Supplementary Materials/2D chemical structures/5522.pdf
- Supplementary Materials/2D chemical structures/5524.pdf
- Supplementary Materials/2D chemical structures/5525.pdf
- Supplementary Materials/2D chemical structures/5528.pdf
- Supplementary Materials/2D chemical structures/5531.pdf
- Supplementary Materials/2D chemical structures/5536.pdf
- Supplementary Materials/2D chemical structures/5551.pdf
- Supplementary Materials/2D chemical structures/5568.pdf
- Supplementary Materials/2D chemical structures/5604.pdf
- Supplementary Materials/2D chemical structures/5620.pdf
- Supplementary Materials/2D chemical structures/5621.pdf
- Supplementary Materials/2D chemical structures/5628.pdf
- Supplementary Materials/2D chemical structures/5636.pdf
- Supplementary Materials/2D chemical structures/5638.pdf
- Supplementary Materials/2D chemical structures/5668.pdf
- Supplementary Materials/2D chemical structures/5827.pdf
- Supplementary Materials/2D chemical structures/5829.pdf
- Supplementary Materials/2D chemical structures/5834.pdf
- Supplementary Materials/2D chemical structures/5838.pdf
- Supplementary Materials/2D chemical structures/5970.pdf
- Supplementary Materials/2D chemical structures/6068.pdf
- Supplementary Materials/2D chemical structures/6078.pdf
- Supplementary Materials/2D chemical structures/6080.pdf
- Supplementary Materials/2D chemical structures/6084.pdf
- Supplementary Materials/2D chemical structures/6242.pdf
- Supplementary Materials/2D chemical structures/6288.pdf
- Supplementary Materials/2D chemical structures/6292.pdf
- Supplementary Materials/2D chemical structures/6423.pdf
- Supplementary Materials/2D chemical structures/6460.pdf
- Supplementary Materials/2D chemical structures/6473.pdf
- Supplementary Materials/2D chemical structures/6522.pdf
- Supplementary Materials/2D chemical structures/6840.pdf
- Supplementary Materials/2D chemical structures/6908.pdf
- Supplementary Materials/2D chemical structures/7128.pdf
- Supplementary Materials/SupplementaryMaterials.xlsx
