# Supplementary material for: Models for the No-Observed-Effect Concentration (NOEC) and Maximal Half-Effective Concentration (EC50)
Source: Toxics. 2024 Jun 12;12(6):425. doi: 10.3390/toxics12060425 (PMC11209108; doi:10.3390/toxics12060425)
Supplement: Supplementary file 1 [file toxics-12-00425-s001.zip › Supplementary Materials/SupplementaryMaterials.xlsx]

## Sheet: Table S1
ID	NAME	CASNUMBER	SMILES	VALUE	DOSEUNIT
6078	Flurtamone	96525-23-4	O=C2C(c1cccc(c1)C(F)(F)F)=C(OC2c3ccccc3)NC	0.0141	mg/L
1842	Clethodim	99129-21-2	O=C1C(=C(O)CC(C1)CC(C)SCC)C(=NOCC=CCl)CC	1.9	mg/L
1689	Cyprodinil	121552-61-2	n1c(nc(cc1C)C2CC2)Nc3ccccc3	7.71	mg/L
1956	Propanil	709-98-8	O=C(Nc1ccc(c(c1)Cl)Cl)CC	0.11	mg/L
1834	Isoxaben	82558-50-7	O=C(Nc1onc(c1)C(C)(CC)CC)c2c(OC)cccc2(OC)	0.011	mg/L
1680	Trifluralin	1582-09-8	O=[N+]([O-])c1cc(cc(c1N(CCC)CCC)[N+](=O)[O-])C(F)(F)F	0.0435	mg/L
1907	Oxyfluorfen	42874-03-3	O=[N+]([O-])c2ccc(Oc1ccc(cc1Cl)C(F)(F)F)cc2(OCC)	0.00032	mg/L
1761	Acetochlor	34256-82-1	O=C(N(c1c(cccc1CC)C)COCC)CCl	0.0027	mg/L
1704	1,3-Dichloropropene	542-75-6	C(=CCl)CCl	14.56	mg/L
1739	Nicosulfuron	111991-09-4	O=C(Nc1nc(OC)cc(n1)OC)NS(=O)(=O)c2ncccc2(C(=O)N(C)C)	0.0017	mg/L
2148	Oryzalin	19044-88-3	O=[N+]([O-])c1cc(cc(c1N(CCC)CCC)[N+](=O)[O-])S(=O)(=O)N	0.0154	mg/L
1738	Bifenox	42576-02-3	O=C(OC)c2cc(Oc1ccc(cc1Cl)Cl)ccc2[N+](=O)[O-]	0.0021	mg/L
6460	Mecoprop-P	16484-77-8	O=C(O)C(Oc1ccc(cc1C)Cl)C	1.6	mg/L
1810	Picloram	1918-02-1	O=C(O)c1nc(c(c(N)c1Cl)Cl)Cl	102	mg/L
5515	Bromoxynil	1689-84-5	N#Cc1cc(c(O)c(c1)Br)Br	0.118	mg/L
1760	Tetraconazole	112281-77-3	FC(F)C(F)(F)OCC(c1ccc(cc1Cl)Cl)Cn2ncnc2	0.52	mg/L
1742	Diflufenican	83164-33-4	O=C(Nc1ccc(F)cc1(F))c3cccnc3(Oc2cccc(c2)C(F)(F)F)	0.039	mg/L
5524	Picolinafen	137641-05-5	O=C(Nc1ccc(F)cc1)c3nc(Oc2cccc(c2)C(F)(F)F)ccc3	0.057	mg/L
2408	Fluopyram	658066-35-4	O=C(NCCc1ncc(cc1Cl)C(F)(F)F)c2ccccc2C(F)(F)F	2.32	mg/L
4697	Ethametsulfuron methyl metabolite (IN-D5119)	632-24-6	O=C(O)c1ccccc1S(=O)(=O)N	4.7	mg/L
5358	Pyridafol	40020-01-7	Oc1cc(nnc1c2ccccc2)Cl	4.84	mg/L
1836	6-Benzyladenine	1214-39-7	n2cnc(NCc1ccccc1)c3[nH]cnc23	0.31	mg/L
5638	Forchlorfenuron	68157-60-8	O=C(Nc1ccccc1)Nc2ccnc(c2)Cl	22.15	mg/L
5328	Amitrole	61-82-5	n1cnc(N)[nH]1	2.5	mg/L
1725	Metribuzin	21087-64-9	O=C1C(=NN=C(N1(N))SC)C(C)(C)C	0.0079	mg/L
1932	Imazaquin	81335-37-7	O=C(O)c2cc3ccccc3(nc2(C1=NC(C(=O)N1)(C)C(C)C))	0.031	mg/L
1773	Tri-allate	2303-17-5	O=C(N(C(C)C)C(C)C)SCC(=C(Cl)Cl)Cl	2.3	mg/L
5568	Bentazone	25057-89-0	O=C1c2ccccc2(NS(=O)(=O)N1C(C)C)	4.9	mg/L
1686	Triticonazole	138182-18-0	OC2(C(=Cc1ccc(cc1)Cl)CCC2(C)(C))(Cn3ncnc3)	1.1	mg/L
5970	5-Hydroxy-6-[(4RS)-4-isopropyl-4-methyl-5-oxo-4,5-dihydro-1H-imidazol-2-yl]nicotinic acid	na	O=C(O)c1cnc(c(O)c1)C2=NC(C(=O)N2)(C)C(C)C	10.5	mg/L
1764	Dimethachlor	50563-36-5	O=C(N(c1c(cccc1C)C)CCOC)CCl	0.00217	mg/L
5829	Topramezone	210631-68-8	O=C(C1=CNN(C1(=O))C)c3ccc(c(C2=NOCC2)c3C)S(=O)(=O)C	0.009	mg/L
5551	Tricyclazole	41814-78-2	n1nc3n(c1)c2c(cccc2s3)C	1.7	mg/L
2123	Triflusulfuron-methyl	126535-15-7	O=C(OC)c1cccc(c1S(=O)(=O)NC(=O)Nc2nc(nc(n2)N(C)C)OCC(F)(F)F)C	0.00282	mg/L
5620	Dimethenamid-P	163515-14-8	O=C(N(c1c(csc1C)C)C(C)COC)CCl	0.01443	mg/L
5496	Metsulfuron-methyl	74223-64-6	O=C(OC)c1ccccc1S(=O)(=O)NC(=O)Nc2nc(nc(n2)C)OC	0.000365	mg/L
5391	Prosulfuron	94125-34-5	O=C(Nc1nc(nc(n1)C)OC)NS(=O)(=O)c2ccccc2CCC(F)(F)F	0.00126	mg/L
1786	Chlorsulfuron	64902-72-3	O=C(Nc1nc(nc(n1)C)OC)NS(=O)(=O)c2ccccc2Cl	0.00035	mg/L
1751	Tralkoxydim	87820-88-0	O=C2C(C(=O)CC(c1c(cc(cc1C)C)C)C2)=C(NOCC)CC	1	mg/L
5522	Pendimethalin	40487-42-1	O=[N+]([O-])c1cc(c(c(c1(NC(CC)CC))[N+](=O)[O-])C)C	0.0049	mg/L
1827	Cycloxydim	101205-02-1	O=C1C(=C(O)CC(C1)C2CCCSC2)C(=NOCC)CCC	81.7	mg/L
4496	Pinoxaden	243973-20-8	O=C(OC1=C(C(=O)N2N1CCOCC2)c3c(cc(cc3CC)C)CC)C(C)(C)C	3.5	mg/L
4374	Dec-3-en-2-one	10519-33-2	O=C(C=CCCCCCC)C	1.69	mg/L
1835	1-Decanol	112-30-1	OCCCCCCCCCC	5.02	mg/L
5357	Pyridate	55512-33-9	O=C(Oc1cc(nnc1c2ccccc2)Cl)SCCCCCCCC	0.82	mg/L
1746	Benfluralin	1861-40-1	O=[N+]([O-])c1cc(cc(c1N(CC)CCCC)[N+](=O)[O-])C(F)(F)F	0.017	mg/L
1734	Prosulfocarb	52888-80-9	O=C(N(CCC)CCC)SCc1ccccc1	0.69	mg/L
1995	Prochloraz	67747-09-5	O=C(n1cncc1)N(CCOc2c(cc(cc2Cl)Cl)Cl)CCC	0.109	mg/L
6242	Propoxycarbazone-sodium	145026-81-9	O=C(OC)c1ccccc1S(=O)(=O)NC(=O)N2N=C(OCCC)N(C2(=O))C	0.00453	mg/L
1934	Terbuthylazine	5915-41-3	n1c(nc(nc1NC(C)(C)C)Cl)NCC	0.0128	mg/L
1712	Trinexapac-ethyl	95266-40-3	O=C(OCC)C1CC(=O)C(C(=O)C1)=C(O)C2CC2	8.8	mg/L
1867	Etridiazole	2593-15-9	n1c(nsc1OCC)C(Cl)(Cl)Cl	7.3	mg/L
5838	Diuron	330-54-1	O=C(Nc1ccc(c(c1)Cl)Cl)N(C)C	0.0183	mg/L
1898	Cyproconazole	94361-06-5	OC(c1ccc(cc1)Cl)(Cn2ncnc2)C(C)C3CC3	0.059	mg/L
1831	Dichlobenil	1194-65-6	N#Cc1c(cccc1Cl)Cl	0.0279	mg/L
6522	3-Chloroaniline	108-42-9	Nc1cccc(c1)Cl	41.3	mg/L
2109	Diclofop	40843-25-2	O=C(O)C(Oc2ccc(Oc1ccc(cc1Cl)Cl)cc2)C	8.92	mg/L
1750	Epoxiconazole	133855-98-8	Fc1ccc(cc1)C3(OC3(c2ccccc2Cl))(Cn4ncnc4)	0.0043	mg/L
5113	Orthosulfamuron	213464-77-8	O=C(Nc1nc(OC)cc(n1)OC)NS(=O)(=O)Nc2ccccc2(C(=O)N(C)C)	0.000327	mg/L
1872	Methyl isothiocyanate	556-61-6	C(=NC)=S	0.59	mg/L
2043	Fluxapyroxad	907204-31-3	O=C(Nc2ccccc2(c1cc(F)c(F)c(F)c1))c3cn(nc3C(F)F)C	2.19	mg/L
1870	Dazomet	533-74-4	C1(N(C)CN(C)CS1)(=S)	0.97	mg/L
1818	Azimsulfuron	120162-55-2	O=C(Nc1nc(OC)cc(n1)OC)NS(=O)(=O)c2c(cnn2C)c3nnn(n3)C	0.00062	mg/L
1717	Carbaryl	63-25-2	O=C(Oc1cccc2ccccc12)NC	13.7	mg/L
5531	Flazasulfuron	104040-78-0	O=C(Nc1nc(OC)cc(n1)OC)NS(=O)(=O)c2ncccc2C(F)(F)F	0.0007	mg/L
5518	Imazosulfuron	122548-33-8	O=C(Nc1nc(OC)cc(n1)OC)NS(=O)(=O)c3c(nc2ccccn23)Cl	0.000545	mg/L
1770	Bensulfuron-methyl	83055-99-6	O=C(OC)c1ccccc1CS(=O)(=O)NC(=O)Nc2nc(OC)cc(n2)OC	0.0008	mg/L
2995	Pyroxsulam	422556-08-9	O=S(=O)(Nc1nc2nc(OC)cc(OC)n2(n1))c3c(nccc3C(F)(F)F)OC	0.00257	mg/L
1806	Penoxsulam	219714-96-2	O=S(=O)(Nc1nc2c(OC)cnc(OC)n2(n1))c3c(OCC(F)F)cccc3C(F)(F)F	0.00329	mg/L
5474	Florasulam	145701-23-1	O=S(=O)(Nc1c(F)cccc1(F))c2nc3c(F)cnc(OC)n3(n2)	0.00118	mg/L
6292	4-Methoxy-1,2-benzothiazol-3(2H)-one 1,1-dioxide	na	O=C1NS(=O)(=O)c2cccc(OC)c12	0.000453	mg/L
5503	Isoxaflutole	141112-29-0	O=C(c1cnoc1C2CC2)c3ccc(cc3S(=O)(=O)C)C(F)(F)F	0.0045	mg/L
1733	Fludioxonil	131341-86-1	N#Cc1c[nH]cc1c3cccc2OC(F)(F)Oc23	0.92	mg/L
1817	Azoxystrobin	131860-33-8	N#Cc3ccccc3(Oc2ncnc(Oc1ccccc1C(=COC)C(=O)OC)c2)	3.2	mg/L
1888	Cyanamide	420-04-2	N#CN	2.4	mg/L
1731	Chloridazon	1698-60-8	O=C1C(=C(N)C=NN1c2ccccc2)Cl	3.03	mg/L
6084	Picoxystrobin	117428-22-5	O=C(OC)C(=COC)c1ccccc1COc2nc(ccc2)C(F)(F)F	0.23	mg/L
5668	Isoproturon	34123-59-6	O=C(Nc1ccc(cc1)C(C)C)N(C)C	0.037	mg/L
6288	Propoxycarbazone metabolite (M09)	na	O=C(N)N1N=C(OCCC)N(C1(=O))C	0.000453	mg/L
1735	Amidosulfuron	120923-37-7	O=C(Nc1nc(OC)cc(n1)OC)NS(=O)(=O)N(C)S(=O)(=O)C	0.0092	mg/L
1813	Flonicamid	158062-67-0	N#CCNC(=O)c1cnccc1C(F)(F)F	119	mg/L
1909	Carbetamide	16118-49-3	O=C(OC(C(=O)NCC)C)Nc1ccccc1	301	mg/L
1815	Quinmerac	90717-03-6	O=C(O)c1c2ncc(cc2(ccc1Cl))C	96	mg/L
1911	Sintofen (aka cintofen)	130561-48-7	O=C(O)C2=NN(c1ccc(cc1)Cl)c3cccc(OCCOC)c3(C2(=O))	4.6	mg/L
6423	Oxasulfuron	144651-06-9	O=C(OC1COC1)c2ccccc2S(=O)(=O)NC(=O)Nc3nc(cc(n3)C)C	0.00324	mg/L
1732	Clomazone	81777-89-1	O=C1N(OCC1(C)C)Cc2ccccc2Cl	34	mg/L
1807	Lenacil	2164-08-1	O=C1NC3=C(C(=O)N1C2CCCCC2)CCC3	0.019	mg/L
1758	Sulcotrione	99105-77-8	O=C(c1ccc(cc1Cl)S(=O)(=O)C)C2C(=O)CCCC2(=O)	0.051	mg/L
1688	3,6-dichloropyridine-2-carboxylic acid	1702-17-6	O=C(O)c1nc(ccc1Cl)Cl	89	mg/L
1768	Tebuconazole	107534-96-3	OC(Cn1ncnc1)(CCc2ccc(cc2)Cl)C(C)(C)C	0.144	mg/L
1891	Paclobutrazol	76738-62-0	OC(C(n1ncnc1)Cc2ccc(cc2)Cl)C(C)(C)C	0.0082	mg/L
1881	Flutriafol	76674-21-0	Fc1ccc(cc1)C(O)(c2ccccc2(F))Cn3ncnc3	0.65	mg/L
4631	Dimethyl disulfide	624-92-0	CSSC	36	mg/L
5827	Thiencarbazone-methyl	317815-83-1	O=C(OC)c1csc(c1S(=O)(=O)NC(=O)N2N=C(OC)N(C2(=O))C)C	0.0008	mg/L

## Sheet: Table S2
ID	NAME	CASNUMBER	SMILES	VALUE	UNIT_MILLI
4474	Azadirachtin A	11141-17-6	O=C(OC1CC(OC(=O)C)C3(OC(=O)C)(COC2C(O)C(C)(C4C(O)(OCC14(C23))C(=O)OC)C78(OC8(C)(C6CC7(OC5OC=CC56(O))))))C(=CC)C	0.0016	mg/L
1886	Acrinathrin	101007-06-1	N#CC(OC(=O)C1C(C=CC(=O)OC(C(F)(F)F)C(F)(F)F)C1(C)(C))c3cccc(Oc2ccccc2)c3	3.1e-05	mg/L
5494	beta-Cyfluthrin	68359-37-5	N#CC(OC(=O)C1C(C=C(Cl)Cl)C1(C)(C))c3ccc(F)c(Oc2ccccc2)c3	5.7e-06	mg/L
1689	Cyprodinil	121552-61-2	n1c(nc(cc1C)C2CC2)Nc3ccccc3	0.24	mg/L
1680	Trifluralin	1582-09-8	O=[N+]([O-])c1cc(cc(c1N(CCC)CCC)[N+](=O)[O-])C(F)(F)F	0.25	mg/L
1726	Benfuracarb	82560-54-1	O=C(Oc2cccc1c2(OC(C)(C)C1))N(C)SN(CCC(=O)OCC)C(C)C	0.001	mg/L
1907	Oxyfluorfen	42874-03-3	O=[N+]([O-])c2ccc(Oc1ccc(cc1Cl)C(F)(F)F)cc2(OCC)	0.08	mg/L
1794	Clofentezine	74115-24-5	n1nc(nnc1c2ccccc2Cl)c3ccccc3Cl	0.5	mg/L
1761	Acetochlor	34256-82-1	O=C(N(c1c(cccc1CC)C)COCC)CCl	1.6	mg/L
1729	Clodinafop-propargyl	105512-06-9	O=C(OCC#C)C(Oc2ccc(Oc1ncc(cc1(F))Cl)cc2)C	1.2	mg/L
1778	Bifenthrin	82657-04-3	O=C(OCc2cccc(c1ccccc1)c2C)C3C(C=C(C(F)(F)F)Cl)C3(C)(C)	0.00032	mg/L
6080	Cyazofamid	120116-88-3	N#Cc2nc(c(c1ccc(cc1)C)n2S(=O)(=O)N(C)C)Cl	0.0117	mg/L
1688	3,6-dichloropyridine-2-carboxylic acid	1702-17-6	O=C(O)c1nc(ccc1Cl)Cl	50	mg/L
1703	Tolclofos-methyl	57018-04-9	O(c1c(cc(cc1Cl)C)Cl)P(OC)(OC)=S	0.25	mg/L
1816	Imazalil	35554-44-0	Clc2ccc(C(OCC=C)Cn1ccnc1)c(Cl)c2	0.1814	mg/L
2148	Oryzalin	19044-88-3	O=[N+]([O-])c1cc(cc(c1N(CCC)CCC)[N+](=O)[O-])S(=O)(=O)N	1	mg/L
1738	Bifenox	42576-02-3	O=C(OC)c2cc(Oc1ccc(cc1Cl)Cl)ccc2[N+](=O)[O-]	0.015	mg/L
6473	Bromoxynil octanoate	1689-99-2	N#Cc1cc(c(OC(=O)CCCCCCC)c(c1)Br)Br	0.06	mg/L
1840	Hexythiazox	78587-05-0	O=C(NC1CCCCC1)N3C(=O)SC(c2ccc(cc2)Cl)C3C	1.7	mg/L
1810	Picloram	1918-02-1	O=C(O)c1nc(c(c(N)c1Cl)Cl)Cl	100	mg/L
2212	5-Amino-1-(2,6-dichloro-alpha,alpha,alpha-trifluoro-p-tolyl)-4-trifluoro-methylsulfonylpyrazole-3-carbonitrile	120068-36-2	N#Cc1nn(c(N)c1S(=O)(=O)C(F)(F)F)c2c(cc(cc2Cl)C(F)(F)F)Cl	6.9e-05	mg/L
1714	Fipronil	120068-37-3	N#Cc1nn(c(N)c1S(=O)C(F)(F)F)c2c(cc(cc2Cl)C(F)(F)F)Cl	0.000117	mg/L
1749	Fluazinam	79622-59-6	O=[N+]([O-])c2cc(c(c(c2(Nc1ncc(cc1Cl)C(F)(F)F))[N+](=O)[O-])Cl)C(F)(F)F	0.00625	mg/L
1760	Tetraconazole	112281-77-3	FC(F)C(F)(F)OCC(c1ccc(cc1Cl)Cl)Cn2ncnc2	4.45	mg/L
4552	Metaflumizone	Not available	N#Cc1ccc(cc1)CC(=NNC(=O)Nc2ccc(OC(F)(F)F)cc2)c3cccc(c3)C(F)(F)F	0.00256	mg/L
1742	Diflufenican	83164-33-4	O=C(Nc1ccc(F)cc1(F))c3cccnc3(Oc2cccc(c2)C(F)(F)F)	0.1	mg/L
5524	Picolinafen	137641-05-5	O=C(Nc1ccc(F)cc1)c3nc(Oc2cccc(c2)C(F)(F)F)ccc3	0.18	mg/L
4495	Pyridalyl	179101-81-6	FC(F)(F)c2nc(OCCCOc1c(cc(OCC=C(Cl)Cl)cc1Cl)Cl)ccc2	0.012	mg/L
2408	Fluopyram	658066-35-4	O=C(NCCc1ncc(cc1Cl)C(F)(F)F)c2ccccc2C(F)(F)F	1.39	mg/L
1791	2-Phenylphenol	90-43-7	Oc1ccccc1c2ccccc2	1.85	mg/L
1836	6-Benzyladenine	1214-39-7	n2cnc(NCc1ccccc1)c3[nH]cnc23	4.52	mg/L
5439	Thiabendazole	148-79-8	n1cscc1c2nc3ccccc3([nH]2)	2	mg/L
5536	Flupyradifurone	951659-40-8	O=C1OCC(=C1)N(Cc2cnc(cc2)Cl)CC(F)F	0.00681	mg/L
1800	Prothioconazole	178928-70-6	OC(Cc1ccccc1Cl)(CN2NC=NC2=S)C3(CC3)Cl	9.14	mg/L
5509	Thiacloprid	111988-49-9	N#CN=C2N(Cc1cnc(cc1)Cl)CCS2	0.1	mg/L
5228	Quizalofop	76578-12-6	O=C(O)C(Oc3ccc(Oc1nc2ccc(cc2(nc1))Cl)cc3)C	35.7	mg/L
1723	Haloxyfop-P-methyl ester	72619-32-0	O=C(OC)C(Oc2ccc(Oc1ncc(cc1Cl)C(F)(F)F)cc2)C	2.5	mg/L
5525	Propyzamide	23950-58-5	O=C(NC(C#C)(C)C)c1cc(cc(c1)Cl)Cl	0.34	mg/L
1873	Bitertanol	55179-31-2	OC(C(Oc1ccc(cc1)c2ccccc2)n3ncnc3)C(C)(C)C	0.56	mg/L
1960	Propargite	2312-35-8	O=S(OCC#C)OC2CCCCC2(Oc1ccc(cc1)C(C)(C)C)	0.32	mg/L
1825	Tau-fluvalinate	102851-06-9	N#CC(OC(=O)C(Nc1ccc(cc1Cl)C(F)(F)F)C(C)C)c3cccc(Oc2ccccc2)c3	0.00024	mg/L
5432	Esfenvalerate	66230-04-4	N#CC(OC(=O)C(c1ccc(cc1)Cl)C(C)C)c3cccc(Oc2ccccc2)c3	0.00016	mg/L
1773	Tri-allate	2303-17-5	O=C(N(C(C)C)C(C)C)SCC(=C(Cl)Cl)Cl	0.583	mg/L
1809	Oxadiazon	19666-30-9	O=C1OC(=NN1c2cc(OC(C)C)c(cc2Cl)Cl)C(C)(C)C	5	mg/L
3007	Spinetoram	935545-74-7	O=C6OC(CC)CCCC(OC1OC(C)C(N(C)C)CC1)C(C(=O)C5=CC3C(CCC4CC(OC2OC(C)C(OC)C(OCC)C2(OC))CC34)C5C6)C	0.00075	mg/L
5493	alpha-Cypermethrin	67375-30-8	N#CC(OC(=O)C1C(C=C(Cl)Cl)C1(C)(C))c3cccc(Oc2ccccc2)c3	0.045	mg/L
4727	Gamma-cyhalothrin	76703-62-3	N#CC(OC(=O)C1C(C=C(C(F)(F)F)Cl)C1(C)(C))c3cccc(Oc2ccccc2)c3	4.69e-05	mg/L
5628	Famoxadone	131807-57-3	O=C4OC(c2ccc(Oc1ccccc1)cc2)(C(=O)N4(Nc3ccccc3))C	0.01	mg/L
1686	Triticonazole	138182-18-0	OC2(C(=Cc1ccc(cc1)Cl)CCC2(C)(C))(Cn3ncnc3)	0.0777	mg/L
4219	Chlorantraniliprole	500008-45-7	O=C(Nc1c(cc(cc1C)Cl)C(=O)NC)c3cc(nn3(c2ncccc2Cl))Br	0.0025	mg/L
2983	Benalaxyl	71626-11-4	O=C(OC)C(N(C(=O)Cc1ccccc1)c2c(cccc2C)C)C	3.13	mg/L
1764	Dimethachlor	50563-36-5	O=C(N(c1c(cccc1C)C)CCOC)CCl	4	mg/L
4497	Flubendiamide	272451-65-7	O=C(Nc1ccc(cc1C)C(F)(C(F)(F)F)C(F)(F)F)c2cccc(c2(C(=O)NC(C)(C)CS(=O)(=O)C))I	0.035	mg/L
5100	Amisulbrom	348635-87-0	O=S(=O)(c1ncn(n1)S(=O)(=O)N(C)C)n3c2cc(F)ccc2c(c3C)Br	0.1114	mg/L
5551	Tricyclazole	41814-78-2	n1nc3n(c1)c2c(cccc2s3)C	1.68	mg/L
1713	Metrafenone	220899-03-6	O=C(c1c(OC)c(OC)c(OC)cc1C)c2c(OC)ccc(c2C)Br	1	mg/L
1668	Dimoxystrobin	149961-52-4	O=C(NC)C(=NOC)c1ccccc1COc2cc(ccc2C)C	0.01	mg/L
5636	Methoxyfenozide	161050-58-4	O=C(NN(C(=O)c1cc(cc(c1)C)C)C(C)(C)C)c2cccc(OC)c2C	0.0065	mg/L
1696	Pyrimethanil	53112-28-0	n1c(nc(cc1C)C)Nc2ccccc2	4	mg/L
1785	Fenpyroximate	134098-61-6	O=C(OC(C)(C)C)c1ccc(cc1)CON=Cc3c(nn(c3(Oc2ccccc2))C)C	0.01	mg/L
5393	Pymetrozine	123312-89-0	O=C2NN=C(C)CN2(N=Cc1cnccc1)	0.31	mg/L
1697	Fenamiphos (aka phenamiphos)	22224-92-6	O=P(Oc1ccc(c(c1)C)SC)(OCC)NC(C)C	0.00131	mg/L
6068	Oxathiapiprolin	1003318-67-9	O=C(N4CCC(c1nc(cs1)C3=NOC(c2c(F)cccc2(F))C3)CC4)Cn5nc(cc5C)C(F)(F)F	0.11	mg/L
1929	Difenoconazole	119446-68-3	n1cnn(c1)CC2(OCC(O2)C)c4ccc(Oc3ccc(cc3)Cl)cc4Cl	0.015	mg/L
1956	Propanil	709-98-8	O=C(Nc1ccc(c(c1)Cl)Cl)CC	1.9	mg/L
1834	Isoxaben	82558-50-7	O=C(Nc1onc(c1)C(C)(CC)CC)c2c(OC)cccc2(OC)	8	mg/L
5522	Pendimethalin	40487-42-1	O=[N+]([O-])c1cc(c(c(c1(NC(CC)CC))[N+](=O)[O-])C)C	0.082	mg/L
1970	Fluroxypyr-meptyl	81406-37-3	O=C(OC(C)CCCCCC)COc1nc(F)c(c(N)c1Cl)Cl	0.13	mg/L
1746	Benfluralin	1861-40-1	O=[N+]([O-])c1cc(cc(c1N(CC)CCCC)[N+](=O)[O-])C(F)(F)F	0.231	mg/L
1734	Prosulfocarb	52888-80-9	O=C(N(CCC)CCC)SCc1ccccc1	1.25	mg/L
1808	Proquinazid	189278-12-4	O=C1c2cc(ccc2(N=C(OCCC)N1CCC))I	0.465	mg/L
1934	Terbuthylazine	5915-41-3	n1c(nc(nc1NC(C)(C)C)Cl)NCC	0.5	mg/L
1740	Fenoxaprop-P-ethyl	71283-80-2	O=C(OCC)C(Oc3ccc(Oc1nc2ccc(cc2(o1))Cl)cc3)C	0.2	mg/L
5501	Desmedipham	13684-56-5	O=C(Oc1cccc(c1)NC(=O)OCC)Nc2ccccc2	0.14	mg/L
1693	Phosalone	2310-17-0	O=C2Oc1cc(ccc1N2CSP(OCC)(OCC)=S)Cl	0.0191	mg/L
1898	Cyproconazole	94361-06-5	OC(c1ccc(cc1)Cl)(Cn2ncnc2)C(C)C3CC3	5	mg/L
1820	Fenbuconazole	114369-43-6	N#CC(c1ccccc1)(Cn2ncnc2)CCc3ccc(cc3)Cl	1.73	mg/L
5604	Chlorothalonil	1897-45-6	N#Cc1c(c(C#N)c(c(c1Cl)Cl)Cl)Cl	0.04	mg/L
4551	Aminopyralid	150114-71-9	O=C(O)c1nc(cc(N)c1Cl)Cl	130	mg/L
1797	Myclobutanil	88671-89-0	N#CC(c1ccc(cc1)Cl)(Cn2ncnc2)CCCC	4.98	mg/L
6840	Quinoxyfen	124495-18-7	Fc3ccc(Oc2ccnc1cc(cc(c12)Cl)Cl)cc3	0.128	mg/L
1757	Aclonifen	74070-46-5	O=[N+]([O-])c2ccc(Oc1ccccc1)c(c2(N))Cl	0.472	mg/L
2109	Diclofop	40843-25-2	O=C(O)C(Oc2ccc(Oc1ccc(cc1Cl)Cl)cc2)C	10	mg/L
1750	Epoxiconazole	133855-98-8	Fc1ccc(cc1)C3(OC3(c2ccccc2Cl))(Cn4ncnc4)	0.0625	mg/L
1704	1,3-Dichloropropene	542-75-6	C(=CCl)CCl	0.369	mg/L
5113	Orthosulfamuron	213464-77-8	O=C(Nc1nc(OC)cc(n1)OC)NS(=O)(=O)Nc2ccccc2(C(=O)N(C)C)	66.9	mg/L
2043	Fluxapyroxad	907204-31-3	O=C(Nc2ccccc2(c1cc(F)c(F)c(F)c1))c3cn(nc3C(F)F)C	75.9	mg/L
1720	Dimethoate	60-51-5	O=C(NC)CSP(OC)(OC)=S	0.08	mg/L
1727	Carbofuran	1563-66-2	O=C(Oc2cccc1c2(OC(C)(C)C1))NC	0.0032	mg/L
5528	Thiophanate-methyl	23564-05-8	O=C(OC)NC(Nc1ccccc1(NC(NC(=O)OC)=S))=S	0.44	mg/L
5531	Flazasulfuron	104040-78-0	O=C(Nc1nc(OC)cc(n1)OC)NS(=O)(=O)c2ncccc2C(F)(F)F	0.1	mg/L
5518	Imazosulfuron	122548-33-8	O=C(Nc1nc(OC)cc(n1)OC)NS(=O)(=O)c3c(nc2ccccn23)Cl	0.49	mg/L
2995	Pyroxsulam	422556-08-9	O=S(=O)(Nc1nc2nc(OC)cc(OC)n2(n1))c3c(nccc3C(F)(F)F)OC	100	mg/L
1806	Penoxsulam	219714-96-2	O=S(=O)(Nc1nc2c(OC)cnc(OC)n2(n1))c3c(OCC(F)F)cccc3C(F)(F)F	61	mg/L
5474	Florasulam	145701-23-1	O=S(=O)(Nc1c(F)cccc1(F))c2nc3c(F)cnc(OC)n3(n2)	10	mg/L
5621	Tembotrione	335104-84-2	O=C(c1ccc(c(c1Cl)COCC(F)(F)F)S(=O)(=O)C)C2C(=O)CCCC2(=O)	2	mg/L
5503	Isoxaflutole	141112-29-0	O=C(c1cnoc1C2CC2)c3ccc(cc3S(=O)(=O)C)C(F)(F)F	0.1	mg/L
1733	Fludioxonil	131341-86-1	N#Cc1c[nH]cc1c3cccc2OC(F)(F)Oc23	0.2	mg/L
1817	Azoxystrobin	131860-33-8	N#Cc3ccccc3(Oc2ncnc(Oc1ccccc1C(=COC)C(=O)OC)c2)	0.8	mg/L
1822	Carbendazim	10605-21-7	O=C(OC)Nc1nc2ccccc2([nH]1)	0.0133	mg/L
1888	Cyanamide	420-04-2	N#CN	6.6	mg/L
1736	Quinoclamine	2797-51-5	O=C1C(N)=C(C(=O)c2ccccc12)Cl	0.063	mg/L
1830	Dicloran	99-30-9	O=[N+]([O-])c1cc(c(N)c(c1)Cl)Cl	0.6	mg/L
1763	Cyromazine	66215-27-8	n1c(nc(nc1N)NC2CC2)N	0.025	mg/L
7128	Metabolite IPSN	Not available	O=S(=O)(N)c2c(nc1ccccn12)Cl	25	mg/L
6084	Picoxystrobin	117428-22-5	O=C(OC)C(=COC)c1ccccc1COc2nc(ccc2)C(F)(F)F	0.0084	mg/L
1730	Spiromesifen	283594-90-1	O=C1OC3(C(OC(=O)CC(C)(C)C)=C1c2c(cc(cc2C)C)C)(CCCC3)	0.032	mg/L
1885	Tebufenozide	112410-23-8	O=C(NN(C(=O)c1cc(cc(c1)C)C)C(C)(C)C)c2ccc(cc2)CC	0.0057	mg/L
5668	Isoproturon	34123-59-6	O=C(Nc1ccc(cc1)C(C)C)N(C)C	0.344	mg/L
1962	Flufenoxuron	101463-69-8	O=C(NC(=O)c1c(F)cccc1(F))Nc3ccc(Oc2ccc(cc2Cl)C(F)(F)F)cc3(F)	3.6e-05	mg/L
1813	Flonicamid	158062-67-0	N#CCNC(=O)c1cnccc1C(F)(F)F	25	mg/L
1782	Tebufenpyrad	119168-77-3	O=C(NCc1ccc(cc1)C(C)(C)C)c2c(c(nn2C)CC)Cl	0.11	mg/L
1843	Fenoxycarb	72490-01-8	O=C(OCC)NCCOc2ccc(Oc1ccccc1)cc2	0.00075	mg/L
1724	Haloxyfop-P	95977-29-0	O=C(O)C(Oc2ccc(Oc1ncc(cc1Cl)C(F)(F)F)cc2)C	2.5	mg/L
1826	Hymexazol	10004-44-1	O=C1C=C(ON1)C	1.6	mg/L
1824	Pyridaben	96489-71-3	O=C1C(=C(C=NN1C(C)(C)C)SCc2ccc(cc2)C(C)(C)C)Cl	0.0051	mg/L
6908	Iprodione metabolite (RP 30228)	Not available	O=C(Nc1cc(cc(c1)Cl)Cl)N2C(=O)N(C(=O)C2)C(C)C	0.057	mg/L
1805	Spirodiclofen	148477-71-8	O=C1OC3(C(OC(=O)C(C)(C)CC)=C1c2cc(cc(c2)Cl)Cl)(CCCCC3)	0.032	mg/L
5834	Ethofumesate	26225-79-6	O=S(=O)(Oc1ccc2OC(OCC)C(c2(c1))(C)C)C	3.82	mg/L
1769	Triadimenol	55219-65-3	OC(C(Oc1ccc(cc1)Cl)n2ncnc2)C(C)(C)C	0.1	mg/L
1881	Flutriafol	76674-21-0	Fc1ccc(cc1)C(O)(c2ccccc2(F))Cn3ncnc3	1.6	mg/L
2994	Ipconazole	125225-28-7	OC3(Cn1ncnc1)(C(Cc2ccc(cc2)Cl)CCC3(C(C)C))	3.52	mg/L
					mg/L
					mg/L

## Sheet: Table S3
Split	Set	n	R2	IIC	CII	Q2	Q2F1*	Q2F2*	Q2F3*	<Rm2>**	RMSE	MAE	F
1	A	31	0.4396	0.5460	0.7386	0.3694					1.51	1.34	23
	P	30	0.4186	0.5630	0.7060	0.3122					1.64	1.38	20
	C	31	0.6166	0.7847	0.8329	0.5328	0.4239	0.3841	0.8052	0.5434	0.833	0.650	47
	V	30	0.7449	-	-	-	-	-	-	-	0.686	-	-
2	A	32	0.4427	0.6654	0.6927	0.3590					1.43	1.26	24
	P	31	0.4611	0.6557	0.7281	0.3753					1.41	1.28	25
	C	30	0.8037	0.8963	0.8684	0.7825	0.8241	0.7956	0.9460	0.7599	0.449	0.360	115
	V	29	0.7234	-	-	-	-	-	-	-	0.563	-	-
3	A	31	0.5874	0.7185	0.7339	0.5350					1.07	0.905	41
	P	30	0.2601	0.4773	0.7201	0.1510					2.03	1.74	10
	C	30	0.6627	0.8140	0.7829	0.6116	0.4462	0.4371	0.7245	0.6030	0.968	0.727	55
	V	31	0.7295	-	-	-	-	-	-	-	0.833	-	-
*for details see Consonni, V.; Ballabio, D.; Todeschini, R. Comments on the definition of the Q2 parameter for QSAR validation. J Chem Inf Model 2009, 49 (7), 1669-1678. DOI: 10.1021/ci900115y
**for details see Roy, K.; Kar, S. The rm2 metrics and regression through origin approach: Reliable and useful validation tools for predictive QSAR models (Commentary on 'Is regression through origin useful in external validation of QSAR models?') Eur J Pharm Sci 2014, 62, 111-114. DOI: 10.1016/j.ejps.2014.05.019

## Sheet: Table S4
Set	ID	SMILES	DCW	Expr	Calc	Applicability domain
A	4474	O=C(OC1CC(OC(=O)C)C3(OC(=O)C)(COC2C(O)C(C)(C4C(O)(OCC14(C23))C(=O)OC)C78(OC8(C)(C6CC7(OC5OC=CC56(O))))))C(=CC)C	23.37229	2.7960	2.9943	No
P	1886	N#CC(OC(=O)C1C(C=CC(=O)OC(C(F)(F)F)C(F)(F)F)C1(C)(C))c3cccc(Oc2ccccc2)c3	38.47004	4.5090	5.8226	YES
P	5494	N#CC(OC(=O)C1C(C=C(Cl)Cl)C1(C)(C))c3ccc(F)c(Oc2ccccc2)c3	35.43762	5.2440	5.2545	YES
C	1689	n1c(nc(cc1C)C2CC2)Nc3ccccc3	11.17475	0.6200	0.7094	YES
C	1680	O=[N+]([O-])c1cc(cc(c1N(CCC)CCC)[N+](=O)[O-])C(F)(F)F	13.22567	0.6020	1.0936	YES
A	1726	O=C(Oc2cccc1c2(OC(C)(C)C1))N(C)SN(CCC(=O)OCC)C(C)C	14.31399	3.0000	1.2975	YES
V	1907	O=[N+]([O-])c2ccc(Oc1ccc(cc1Cl)C(F)(F)F)cc2(OCC)	15.59866	1.0970	1.5381	YES
V	1794	n1nc(nnc1c2ccccc2Cl)c3ccccc3Cl	7.59478	0.3010	0.0388	YES
V	1761	O=C(N(c1c(cccc1CC)C)COCC)CCl	10.31251	-0.2040	0.5479	YES
A	1729	O=C(OCC#C)C(Oc2ccc(Oc1ncc(cc1(F))Cl)cc2)C	13.87774	-0.0790	1.2157	YES
A	1778	O=C(OCc2cccc(c1ccccc1)c2C)C3C(C=C(C(F)(F)F)Cl)C3(C)(C)	23.29004	3.4950	2.9789	YES
V	6080	N#Cc2nc(c(c1ccc(cc1)C)n2S(=O)(=O)N(C)C)Cl	14.37669	1.9320	1.3092	YES
V	1688	O=C(O)c1nc(ccc1Cl)Cl	1.65426	-1.6990	-1.0741	YES
V	1703	O(c1c(cc(cc1Cl)C)Cl)P(OC)(OC)=S	11.58679	0.6020	0.7866	YES
C	1816	Clc2ccc(C(OCC=C)Cn1ccnc1)c(Cl)c2	7.92100	0.7410	0.0999	No
C	2148	O=[N+]([O-])c1cc(cc(c1N(CCC)CCC)[N+](=O)[O-])S(=O)(=O)N	10.36971	-0.0000	0.5586	YES
P	1738	O=C(OC)c2cc(Oc1ccc(cc1Cl)Cl)ccc2[N+](=O)[O-]	9.13578	1.8240	0.3274	YES
P	6473	N#Cc1cc(c(OC(=O)CCCCCCC)c(c1)Br)Br	12.09531	1.2220	0.8818	YES
P	1840	O=C(NC1CCCCC1)N3C(=O)SC(c2ccc(cc2)Cl)C3C	18.64784	-0.2300	2.1093	YES
A	1810	O=C(O)c1nc(c(c(N)c1Cl)Cl)Cl	5.06237	-2.0000	-0.4356	YES
A	2212	N#Cc1nn(c(N)c1S(=O)(=O)C(F)(F)F)c2c(cc(cc2Cl)C(F)(F)F)Cl	21.69611	4.1610	2.6803	YES
A	1714	N#Cc1nn(c(N)c1S(=O)C(F)(F)F)c2c(cc(cc2Cl)C(F)(F)F)Cl	22.06854	3.9320	2.7501	YES
P	1749	O=[N+]([O-])c2cc(c(c(c2(Nc1ncc(cc1Cl)C(F)(F)F))[N+](=O)[O-])Cl)C(F)(F)F	16.71107	2.2040	1.7465	YES
A	1760	FC(F)C(F)(F)OCC(c1ccc(cc1Cl)Cl)Cn2ncnc2	5.27997	-0.6480	-0.3949	YES
C	4552	N#Cc1ccc(cc1)CC(=NNC(=O)Nc2ccc(OC(F)(F)F)cc2)c3cccc(c3)C(F)(F)F	33.31391	2.5920	4.8567	YES
V	1742	O=C(Nc1ccc(F)cc1(F))c3cccnc3(Oc2cccc(c2)C(F)(F)F)	17.22170	1.0000	1.8422	YES
V	5524	O=C(Nc1ccc(F)cc1)c3nc(Oc2cccc(c2)C(F)(F)F)ccc3	19.69229	0.7450	2.3050	YES
C	4495	FC(F)(F)c2nc(OCCCOc1c(cc(OCC=C(Cl)Cl)cc1Cl)Cl)ccc2	14.44267	1.9210	1.3216	YES
P	2408	O=C(NCCc1ncc(cc1Cl)C(F)(F)F)c2ccccc2C(F)(F)F	15.73043	-0.1430	1.5628	YES
P	1791	Oc1ccccc1c2ccccc2	10.33293	-0.2670	0.5517	YES
C	1836	n2cnc(NCc1ccccc1)c3[nH]cnc23	5.78337	-0.6550	-0.3006	YES
C	5439	n1cscc1c2nc3ccccc3([nH]2)	6.06431	-0.3010	-0.2479	YES
P	5536	O=C1OCC(=C1)N(Cc2cnc(cc2)Cl)CC(F)F	13.40378	2.1670	1.1269	YES
P	1800	OC(Cc1ccccc1Cl)(CN2NC=NC2=S)C3(CC3)Cl	12.03944	-0.9610	0.8714	YES
V	5509	N#CN=C2N(Cc1cnc(cc1)Cl)CCS2	11.77067	1.0000	0.8210	YES
C	5228	O=C(O)C(Oc3ccc(Oc1nc2ccc(cc2(nc1))Cl)cc3)C	5.00551	-1.5530	-0.4463	No
A	1723	O=C(OC)C(Oc2ccc(Oc1ncc(cc1Cl)C(F)(F)F)cc2)C	11.14245	-0.3980	0.7033	YES
P	5525	O=C(NC(C#C)(C)C)c1cc(cc(c1)Cl)Cl	18.18311	0.4690	2.0223	YES
C	1873	OC(C(Oc1ccc(cc1)c2ccccc2)n3ncnc3)C(C)(C)C	9.20197	0.2520	0.3398	YES
A	1960	O=S(OCC#C)OC2CCCCC2(Oc1ccc(cc1)C(C)(C)C)	13.44713	0.4950	1.1351	YES
V	1825	N#CC(OC(=O)C(Nc1ccc(cc1Cl)C(F)(F)F)C(C)C)c3cccc(Oc2ccccc2)c3	27.15402	3.6200	3.7028	YES
C	5432	N#CC(OC(=O)C(c1ccc(cc1)Cl)C(C)C)c3cccc(Oc2ccccc2)c3	27.81984	3.7960	3.8275	YES
A	1773	O=C(N(C(C)C)C(C)C)SCC(=C(Cl)Cl)Cl	10.45654	0.2340	0.5748	YES
P	1809	O=C1OC(=NN1c2cc(OC(C)C)c(cc2Cl)Cl)C(C)(C)C	14.48891	-0.6990	1.3302	YES
A	3007	O=C6OC(CC)CCCC(OC1OC(C)C(N(C)C)CC1)C(C(=O)C5=CC3C(CCC4CC(OC2OC(C)C(OC)C(OCC)C2(OC))CC34)C5C6)C	28.33388	3.1250	3.9238	No
P	5493	N#CC(OC(=O)C1C(C=C(Cl)Cl)C1(C)(C))c3cccc(Oc2ccccc2)c3	34.61567	1.3470	5.1005	YES
P	4727	N#CC(OC(=O)C1C(C=C(C(F)(F)F)Cl)C1(C)(C))c3cccc(Oc2ccccc2)c3	36.55660	4.3290	5.4641	YES
V	5628	O=C4OC(c2ccc(Oc1ccccc1)cc2)(C(=O)N4(Nc3ccccc3))C	23.08010	2.0000	2.9396	No
C	1686	OC2(C(=Cc1ccc(cc1)Cl)CCC2(C)(C))(Cn3ncnc3)	10.32852	1.1100	0.5509	YES
A	4219	O=C(Nc1c(cc(cc1C)Cl)C(=O)NC)c3cc(nn3(c2ncccc2Cl))Br	13.46792	2.6020	1.1390	YES
A	2983	O=C(OC)C(N(C(=O)Cc1ccccc1)c2c(cccc2C)C)C	15.31465	-0.4960	1.4849	YES
A	1764	O=C(N(c1c(cccc1C)C)CCOC)CCl	10.40126	-0.6020	0.5645	YES
P	4497	O=C(Nc1ccc(cc1C)C(F)(C(F)(F)F)C(F)(F)F)c2cccc(c2(C(=O)NC(C)(C)CS(=O)(=O)C))I	27.45631	1.4560	3.7594	YES
P	5100	O=S(=O)(c1ncn(n1)S(=O)(=O)N(C)C)n3c2cc(F)ccc2c(c3C)Br	5.20766	0.9530	-0.4084	YES
C	5551	n1nc3n(c1)c2c(cccc2s3)C	2.00388	-0.2250	-1.0086	YES
C	1713	O=C(c1c(OC)c(OC)c(OC)cc1C)c2c(OC)ccc(c2C)Br	13.23204	-0.0000	1.0948	YES
C	1668	O=C(NC)C(=NOC)c1ccccc1COc2cc(ccc2C)C	16.21283	2.0000	1.6532	YES
V	5636	O=C(NN(C(=O)c1cc(cc(c1)C)C)C(C)(C)C)c2cccc(OC)c2C	19.60662	2.1870	2.2889	YES
V	1696	n1c(nc(cc1C)C)Nc2ccccc2	7.47071	-0.6020	0.0155	YES
V	1785	O=C(OC(C)(C)C)c1ccc(cc1)CON=Cc3c(nn(c3(Oc2ccccc2))C)C	15.66787	2.0000	1.5511	YES
C	5393	O=C2NN=C(C)CN2(N=Cc1cnccc1)	5.67523	0.5090	-0.3208	YES
A	1697	O=P(Oc1ccc(c(c1)C)SC)(OCC)NC(C)C	12.80479	2.8830	1.0147	YES
C	6068	O=C(N4CCC(c1nc(cs1)C3=NOC(c2c(F)cccc2(F))C3)CC4)Cn5nc(cc5C)C(F)(F)F	21.36080	0.9590	2.6175	No
V	1929	n1cnn(c1)CC2(OCC(O2)C)c4ccc(Oc3ccc(cc3)Cl)cc4Cl	13.51999	1.8240	1.1487	No
C	1956	O=C(Nc1ccc(c(c1)Cl)Cl)CC	10.35502	-0.2790	0.5558	YES
P	1834	O=C(Nc1onc(c1)C(C)(CC)CC)c2c(OC)cccc2(OC)	9.90149	-0.9030	0.4709	YES
C	5522	O=[N+]([O-])c1cc(c(c(c1(NC(CC)CC))[N+](=O)[O-])C)C	13.05491	1.0860	1.0616	YES
P	1970	O=C(OC(C)CCCCCC)COc1nc(F)c(c(N)c1Cl)Cl	4.61394	0.8860	-0.5196	YES
C	1746	O=[N+]([O-])c1cc(cc(c1N(CC)CCCC)[N+](=O)[O-])C(F)(F)F	13.22567	0.6360	1.0936	YES
C	1734	O=C(N(CCC)CCC)SCc1ccccc1	6.89162	-0.0970	-0.0930	YES
V	1808	O=C1c2cc(ccc2(N=C(OCCC)N1CCC))I	12.50395	0.3330	0.9584	YES
P	1934	n1c(nc(nc1NC(C)(C)C)Cl)NCC	-0.11534	0.3010	-1.4056	YES
C	1740	O=C(OCC)C(Oc3ccc(Oc1nc2ccc(cc2(o1))Cl)cc3)C	13.25251	0.6990	1.0986	YES
V	5501	O=C(Oc1cccc(c1)NC(=O)OCC)Nc2ccccc2	9.89234	0.8540	0.4692	YES
P	1693	O=C2Oc1cc(ccc1N2CSP(OCC)(OCC)=S)Cl	10.18240	1.7190	0.5235	YES
V	1898	OC(c1ccc(cc1)Cl)(Cn2ncnc2)C(C)C3CC3	7.37121	-0.6990	-0.0031	YES
A	1820	N#CC(c1ccccc1)(Cn2ncnc2)CCc3ccc(cc3)Cl	16.09953	-0.2380	1.6319	YES
C	5604	N#Cc1c(c(C#N)c(c(c1Cl)Cl)Cl)Cl	21.31557	1.3980	2.6091	YES
A	4551	O=C(O)c1nc(cc(N)c1Cl)Cl	3.18801	-2.1140	-0.7868	YES
P	1797	N#CC(c1ccc(cc1)Cl)(Cn2ncnc2)CCCC	7.32843	-0.6970	-0.0111	YES
C	6840	Fc3ccc(Oc2ccnc1cc(cc(c12)Cl)Cl)cc3	15.91424	0.8930	1.5972	YES
P	1757	O=[N+]([O-])c2ccc(Oc1ccccc1)c(c2(N))Cl	13.45492	0.3260	1.1365	YES
A	2109	O=C(O)C(Oc2ccc(Oc1ccc(cc1Cl)Cl)cc2)C	8.95930	-1.0000	0.2944	YES
C	1750	Fc1ccc(cc1)C3(OC3(c2ccccc2Cl))(Cn4ncnc4)	9.61279	1.2040	0.4168	No
A	1704	C(=CCl)CCl	1.72914	0.4330	-1.0600	YES
A	5113	O=C(Nc1nc(OC)cc(n1)OC)NS(=O)(=O)Nc2ccccc2(C(=O)N(C)C)	9.55103	-1.8250	0.4052	YES
P	2043	O=C(Nc2ccccc2(c1cc(F)c(F)c(F)c1))c3cn(nc3C(F)F)C	11.69821	-1.8800	0.8074	YES
A	1720	O=C(NC)CSP(OC)(OC)=S	4.60670	1.0970	-0.5210	YES
A	1727	O=C(Oc2cccc1c2(OC(C)(C)C1))NC	11.72656	2.4950	0.8128	YES
C	5528	O=C(OC)NC(Nc1ccccc1(NC(NC(=O)OC)=S))=S	14.52368	0.3570	1.3367	YES
A	5531	O=C(Nc1nc(OC)cc(n1)OC)NS(=O)(=O)c2ncccc2C(F)(F)F	6.34682	1.0000	-0.1950	YES
A	5518	O=C(Nc1nc(OC)cc(n1)OC)NS(=O)(=O)c3c(nc2ccccn23)Cl	3.89963	0.3100	-0.6535	YES
P	2995	O=S(=O)(Nc1nc2nc(OC)cc(OC)n2(n1))c3c(nccc3C(F)(F)F)OC	3.84757	-2.0000	-0.6632	YES
A	1806	O=S(=O)(Nc1nc2c(OC)cnc(OC)n2(n1))c3c(OCC(F)F)cccc3C(F)(F)F	8.60030	-1.7850	0.2271	YES
V	5474	O=S(=O)(Nc1c(F)cccc1(F))c2nc3c(F)cnc(OC)n3(n2)	4.70818	-1.0000	-0.5020	YES
P	5621	O=C(c1ccc(c(c1Cl)COCC(F)(F)F)S(=O)(=O)C)C2C(=O)CCCC2(=O)	9.30438	-0.3010	0.3590	YES
C	5503	O=C(c1cnoc1C2CC2)c3ccc(cc3S(=O)(=O)C)C(F)(F)F	13.69318	1.0000	1.1812	YES
V	1733	N#Cc1c[nH]cc1c3cccc2OC(F)(F)Oc23	15.56522	0.6990	1.5318	YES
V	1817	N#Cc3ccccc3(Oc2ncnc(Oc1ccccc1C(=COC)C(=O)OC)c2)	18.23911	0.0970	2.0327	YES
A	1822	O=C(OC)Nc1nc2ccccc2([nH]1)	2.70054	1.8760	-0.8781	YES
C	1888	N#CN	5.50402	-0.8200	-0.3529	YES
V	1736	O=C1C(N)=C(C(=O)c2ccccc12)Cl	12.94065	1.2010	1.0402	YES
V	1830	O=[N+]([O-])c1cc(c(N)c(c1)Cl)Cl	13.26863	0.2220	1.1016	YES
P	1763	n1c(nc(nc1N)NC2CC2)N	-0.60725	1.6020	-1.4977	YES
V	7128	O=S(=O)(N)c2c(nc1ccccn12)Cl	2.36128	-1.3980	-0.9416	YES
P	6084	O=C(OC)C(=COC)c1ccccc1COc2nc(ccc2)C(F)(F)F	12.26035	2.0760	0.9128	YES
V	1730	O=C1OC3(C(OC(=O)CC(C)(C)C)=C1c2c(cc(cc2C)C)C)(CCCC3)	13.96482	1.4950	1.2320	YES
V	1885	O=C(NN(C(=O)c1cc(cc(c1)C)C)C(C)(C)C)c2ccc(cc2)CC	18.72238	2.2440	2.1233	YES
V	5668	O=C(Nc1ccc(cc1)C(C)C)N(C)C	11.25040	0.4630	0.7236	YES
A	1962	O=C(NC(=O)c1c(F)cccc1(F))Nc3ccc(Oc2ccc(cc2Cl)C(F)(F)F)cc3(F)	25.97002	4.4440	3.4810	YES
A	1813	N#CCNC(=O)c1cnccc1C(F)(F)F	12.53937	-1.3980	0.9650	YES
V	1782	O=C(NCc1ccc(cc1)C(C)(C)C)c2c(c(nn2C)CC)Cl	13.26519	0.9590	1.1010	YES
A	1843	O=C(OCC)NCCOc2ccc(Oc1ccccc1)cc2	13.72791	3.1250	1.1877	YES
A	1724	O=C(O)C(Oc2ccc(Oc1ncc(cc1Cl)C(F)(F)F)cc2)C	7.30682	-0.3980	-0.0152	YES
P	1826	O=C1C=C(ON1)C	3.13849	-0.2040	-0.7960	YES
V	1824	O=C1C(=C(C=NN1C(C)(C)C)SCc2ccc(cc2)C(C)(C)C)Cl	19.77152	2.2920	2.3198	YES
P	6908	O=C(Nc1cc(cc(c1)Cl)Cl)N2C(=O)N(C(=O)C2)C(C)C	15.11459	1.2440	1.4474	YES
V	1805	O=C1OC3(C(OC(=O)C(C)(C)CC)=C1c2cc(cc(c2)Cl)Cl)(CCCCC3)	15.59084	1.4950	1.5366	YES
P	5834	O=S(=O)(Oc1ccc2OC(OCC)C(c2(c1))(C)C)C	9.37862	-0.5820	0.3729	YES
C	1769	OC(C(Oc1ccc(cc1)Cl)n2ncnc2)C(C)(C)C	5.90995	1.0000	-0.2769	YES
C	1881	Fc1ccc(cc1)C(O)(c2ccccc2(F))Cn3ncnc3	9.97763	-0.2040	0.4851	YES
C	2994	OC3(Cn1ncnc1)(C(Cc2ccc(cc2)Cl)CCC3(C(C)C))	7.59774	-0.5470	0.0393	YES

## Sheet: Table S5
Split	Set	n	R2	IIC	CII	Q2	Q2F1*	Q2F2*	Q2F3*	<Rm2>**	RMSE	MAE	F
1	A	24	0.2617	0.4329	0.7068	0.1210					1.67	1.45	8
	P	24	0.3596	0.5931	0.7166	0.2660					1.57	1.39	12
	C	23	0.8346	0.9131	0.9073	0.7980	0.8270	0.8261	0.9317	0.7262	0.514	0.424	106
	V	23	0.8500	-	-	-	-	-	-	-	0.631	-	-
2	A	24	0.3125	0.4730	0.7386	0.2229					1.49	1.27	10
	P	23	0.4922	0.4969	0.7320	0.4104					1.63	1.43	20
	C	23	0.8142	0.9020	0.8767	0.7793	0.6388	0.5425	0.7933	0.6846	0.870	0.630	92
	V	24	0.7723	-	-	-	-	-	-	-	1113	-	-
3	A	23	0.2319	0.4414	0.7751	0.0977					1.69	1.53	6
	P	24	0.2128	0.2435	0.7330	0.0633					1.55	1.34	6
	C	24	0.8242	0.9078	0.9021	0.7888	0.7727	0.7608	0.8482	0.5675	0.719	0.587	103
	V	23	0.7973	-	-	-	-	-	-	-	0.726	-	-
*for details see Consonni, V.; Ballabio, D.; Todeschini, R. Comments on the definition of the Q2 parameter for QSAR validation. J Chem Inf Model 2009, 49 (7), 1669-1678. DOI: 10.1021/ci900115y
**for details see Roy, K.; Kar, S. The rm2 metrics and regression through origin approach: Reliable and useful validation tools for predictive QSAR models (Commentary on 'Is regression through origin useful in external validation of QSAR models?') Eur J Pharm Sci 2014, 62, 111-114. DOI: 10.1016/j.ejps.2014.05.019

## Sheet: Table S6 
Set	ID	SMILES	DCW	Expr	Calc	Applicability domain
A	6078	O=C2C(c1cccc(c1)C(F)(F)F)=C(OC2c3ccccc3)NC	17.34587	1.851	0.9635	YES
C	1842	O=C1C(=C(O)CC(C1)CC(C)SCC)C(=NOCC=CCl)CC	4.67135	-0.279	-0.5932	YES
C	1689	n1c(nc(cc1C)C2CC2)Nc3ccccc3	8.14195	-0.887	-0.1669	YES
V	1956	O=C(Nc1ccc(c(c1)Cl)Cl)CC	7.19103	0.959	-0.2837	YES
C	1834	O=C(Nc1onc(c1)C(C)(CC)CC)c2c(OC)cccc2(OC)	21.87644	1.959	1.5199	YES
C	1680	O=[N+]([O-])c1cc(cc(c1N(CCC)CCC)[N+](=O)[O-])C(F)(F)F	20.71849	1.362	1.3777	YES
A	1907	O=[N+]([O-])c2ccc(Oc1ccc(cc1Cl)C(F)(F)F)cc2(OCC)	16.53687	3.495	0.8641	YES
A	1761	O=C(N(c1c(cccc1CC)C)COCC)CCl	18.22435	2.569	1.0714	YES
V	1704	C(=CCl)CCl	0.85843	-1.163	-1.0615	YES
V	1739	O=C(Nc1nc(OC)cc(n1)OC)NS(=O)(=O)c2ncccc2(C(=O)N(C)C)	37.00258	2.77	3.3777	YES
C	2148	O=[N+]([O-])c1cc(cc(c1N(CCC)CCC)[N+](=O)[O-])S(=O)(=O)N	28.08695	1.812	2.2827	YES
A	1738	O=C(OC)c2cc(Oc1ccc(cc1Cl)Cl)ccc2[N+](=O)[O-]	12.45339	2.678	0.3626	YES
V	6460	O=C(O)C(Oc1ccc(cc1C)Cl)C	0.7402	-0.204	-1.076	YES
A	1810	O=C(O)c1nc(c(c(N)c1Cl)Cl)Cl	11.79333	-2.009	0.2815	YES
A	5515	N#Cc1cc(c(O)c(c1)Br)Br	15.87935	0.928	0.7834	YES
C	1760	FC(F)C(F)(F)OCC(c1ccc(cc1Cl)Cl)Cn2ncnc2	11.80601	0.284	0.2831	YES
V	1742	O=C(Nc1ccc(F)cc1(F))c3cccnc3(Oc2cccc(c2)C(F)(F)F)	22.87582	1.409	1.6427	No
C	5524	O=C(Nc1ccc(F)cc1)c3nc(Oc2cccc(c2)C(F)(F)F)ccc3	19.83953	1.244	1.2697	No
A	2408	O=C(NCCc1ncc(cc1Cl)C(F)(F)F)c2ccccc2C(F)(F)F	14.36283	-0.365	0.5971	No
C	4697	O=C(O)c1ccccc1S(=O)(=O)N	10.4539	-0.672	0.117	YES
V	5358	Oc1cc(nnc1c2ccccc2)Cl	4.48459	-0.685	-0.6161	YES
V	1836	n2cnc(NCc1ccccc1)c3[nH]cnc23	13.10086	0.509	0.4421	YES
P	5638	O=C(Nc1ccccc1)Nc2ccnc(c2)Cl	12.08657	-1.345	0.3175	YES
V	5328	n1cnc(N)[nH]1	10.80308	-0.398	0.1599	YES
P	1725	O=C1C(=NN=C(N1(N))SC)C(C)(C)C	18.93162	2.102	1.1582	YES
C	1932	O=C(O)c2cc3ccccc3(nc2(C1=NC(C(=O)N1)(C)C(C)C))	15.73389	1.509	0.7655	YES
V	1773	O=C(N(C(C)C)C(C)C)SCC(=C(Cl)Cl)Cl	5.50737	-0.362	-0.4905	YES
P	5568	O=C1c2ccccc2(NS(=O)(=O)N1C(C)C)	13.02263	-0.69	0.4325	YES
C	1686	OC2(C(=Cc1ccc(cc1)Cl)CCC2(C)(C))(Cn3ncnc3)	13.85067	-0.041	0.5342	YES
A	5970	O=C(O)c1cnc(c(O)c1)C2=NC(C(=O)N2)(C)C(C)C	13.11961	-1.021	0.4444	YES
P	1764	O=C(N(c1c(cccc1C)C)CCOC)CCl	17.95195	2.664	1.0379	YES
V	5829	O=C(C1=CNN(C1(=O))C)c3ccc(c(C2=NOCC2)c3C)S(=O)(=O)C	19.77083	2.046	1.2613	YES
P	5551	n1nc3n(c1)c2c(cccc2s3)C	17.91539	-0.23	1.0334	YES
P	2123	O=C(OC)c1cccc(c1S(=O)(=O)NC(=O)Nc2nc(nc(n2)N(C)C)OCC(F)(F)F)C	37.55905	2.55	3.446	No
C	5620	O=C(N(c1c(csc1C)C)C(C)COC)CCl	17.90429	1.841	1.0321	YES
A	5496	O=C(OC)c1ccccc1S(=O)(=O)NC(=O)Nc2nc(nc(n2)C)OC	26.41327	3.438	2.0771	YES
C	5391	O=C(Nc1nc(nc(n1)C)OC)NS(=O)(=O)c2ccccc2CCC(F)(F)F	29.36845	2.9	2.4401	YES
A	1786	O=C(Nc1nc(nc(n1)C)OC)NS(=O)(=O)c2ccccc2Cl	28.43083	3.456	2.3249	YES
C	1751	O=C2C(C(=O)CC(c1c(cc(cc1C)C)C)C2)=C(NOCC)CC	13.08299	0	0.4399	YES
V	5522	O=[N+]([O-])c1cc(c(c(c1(NC(CC)CC))[N+](=O)[O-])C)C	23.90368	2.31	1.7689	YES
A	1827	O=C1C(=C(O)CC(C1)C2CCCSC2)C(=NOCC)CCC	3.68245	-1.912	-0.7146	YES
A	4496	O=C(OC1=C(C(=O)N2N1CCOCC2)c3c(cc(cc3CC)C)CC)C(C)(C)C	22.86673	-0.544	1.6415	YES
A	4374	O=C(C=CCCCCCC)C	-0.92041	-0.228	-1.2799	YES
V	1835	OCCCCCCCCCC	4.87662	-0.701	-0.568	YES
C	5357	O=C(Oc1cc(nnc1c2ccccc2)Cl)SCCCCCCCC	9.83784	0.086	0.0414	YES
C	1746	O=[N+]([O-])c1cc(cc(c1N(CC)CCCC)[N+](=O)[O-])C(F)(F)F	20.71849	1.77	1.3777	YES
C	1734	O=C(N(CCC)CCC)SCc1ccccc1	11.91671	0.161	0.2967	YES
C	1995	O=C(n1cncc1)N(CCOc2c(cc(cc2Cl)Cl)Cl)CCC	17.27808	0.963	0.9552	YES
V	6242	O=C(OC)c1ccccc1S(=O)(=O)NC(=O)N2N=C(OCCC)N(C2(=O))C	27.98779	2.344	2.2705	YES
P	1934	n1c(nc(nc1NC(C)(C)C)Cl)NCC	14.1473	1.893	0.5706	YES
P	1712	O=C(OCC)C1CC(=O)C(C(=O)C1)=C(O)C2CC2	3.9141	-0.944	-0.6862	YES
C	1867	n1c(nsc1OCC)C(Cl)(Cl)Cl	6.41733	-0.863	-0.3787	YES
P	5838	O=C(Nc1ccc(c(c1)Cl)Cl)N(C)C	13.08917	1.738	0.4407	YES
C	1898	OC(c1ccc(cc1)Cl)(Cn2ncnc2)C(C)C3CC3	13.00644	1.229	0.4305	YES
P	1831	N#Cc1c(cccc1Cl)Cl	7.38235	1.554	-0.2602	YES
P	6522	Nc1cccc(c1)Cl	5.12968	-1.616	-0.5369	YES
A	2109	O=C(O)C(Oc2ccc(Oc1ccc(cc1Cl)Cl)cc2)C	7.49148	-0.95	-0.2468	YES
A	1750	Fc1ccc(cc1)C3(OC3(c2ccccc2Cl))(Cn4ncnc4)	23.18052	2.367	1.6801	YES
V	5113	O=C(Nc1nc(OC)cc(n1)OC)NS(=O)(=O)Nc2ccccc2(C(=O)N(C)C)	39.44053	3.485	3.6771	YES
V	1872	C(=NC)=S	3.49984	0.229	-0.7371	YES
P	2043	O=C(Nc2ccccc2(c1cc(F)c(F)c(F)c1))c3cn(nc3C(F)F)C	25.05483	-0.34	1.9103	No
A	1870	C1(N(C)CN(C)CS1)(=S)	18.83485	0.013	1.1463	YES
V	1818	O=C(Nc1nc(OC)cc(n1)OC)NS(=O)(=O)c2c(cnn2C)c3nnn(n3)C	42.19152	3.208	4.015	No
C	1717	O=C(Oc1cccc2ccccc12)NC	3.07122	-1.137	-0.7897	YES
P	5531	O=C(Nc1nc(OC)cc(n1)OC)NS(=O)(=O)c2ncccc2C(F)(F)F	31.63146	3.155	2.718	YES
P	5518	O=C(Nc1nc(OC)cc(n1)OC)NS(=O)(=O)c3c(nc2ccccn23)Cl	33.70883	3.264	2.9731	YES
P	1770	O=C(OC)c1ccccc1CS(=O)(=O)NC(=O)Nc2nc(OC)cc(n2)OC	28.41409	3.097	2.3228	YES
P	2995	O=S(=O)(Nc1nc2nc(OC)cc(OC)n2(n1))c3c(nccc3C(F)(F)F)OC	35.90698	2.59	3.2431	No
V	1806	O=S(=O)(Nc1nc2c(OC)cnc(OC)n2(n1))c3c(OCC(F)F)cccc3C(F)(F)F	36.10125	2.483	3.267	No
V	5474	O=S(=O)(Nc1c(F)cccc1(F))c2nc3c(F)cnc(OC)n3(n2)	28.41168	2.928	2.3225	No
P	6292	O=C1NS(=O)(=O)c2cccc(OC)c12	13.10698	3.344	0.4429	YES
P	5503	O=C(c1cnoc1C2CC2)c3ccc(cc3S(=O)(=O)C)C(F)(F)F	11.30438	2.347	0.2215	No
V	1733	N#Cc1c[nH]cc1c3cccc2OC(F)(F)Oc23	13.4162	0.036	0.4808	YES
P	1817	N#Cc3ccccc3(Oc2ncnc(Oc1ccccc1C(=COC)C(=O)OC)c2)	21.63917	-0.505	1.4908	YES
A	1888	N#CN	2.71676	-0.38	-0.8332	YES
V	1731	O=C1C(=C(N)C=NN1c2ccccc2)Cl	5.30666	-0.481	-0.5151	YES
C	6084	O=C(OC)C(=COC)c1ccccc1COc2nc(ccc2)C(F)(F)F	19.57498	0.638	1.2372	YES
A	5668	O=C(Nc1ccc(cc1)C(C)C)N(C)C	14.56177	1.432	0.6215	YES
P	6288	O=C(N)N1N=C(OCCC)N(C1(=O))C	21.72983	3.344	1.5019	YES
P	1735	O=C(Nc1nc(OC)cc(n1)OC)NS(=O)(=O)N(C)S(=O)(=O)C	38.36554	2.036	3.5451	YES
A	1813	N#CCNC(=O)c1cnccc1C(F)(F)F	7.38859	-2.076	-0.2594	YES
A	1909	O=C(OC(C(=O)NCC)C)Nc1ccccc1	11.28887	-2.479	0.2196	YES
P	1815	O=C(O)c1c2ncc(cc2(ccc1Cl))C	9.8151	-1.982	0.0386	YES
A	1911	O=C(O)C2=NN(c1ccc(cc1)Cl)c3cccc(OCCOC)c3(C2(=O))	21.85513	-0.663	1.5173	YES
C	6423	O=C(OC1COC1)c2ccccc2S(=O)(=O)NC(=O)Nc3nc(cc(n3)C)C	33.75543	2.489	2.9789	YES
P	1732	O=C1N(OCC1(C)C)Cc2ccccc2Cl	13.8419	-1.531	0.5331	YES
A	1807	O=C1NC3=C(C(=O)N1C2CCCCC2)CCC3	0.16406	1.721	-1.1467	YES
V	1758	O=C(c1ccc(cc1Cl)S(=O)(=O)C)C2C(=O)CCCC2(=O)	9.58669	1.292	0.0105	YES
P	1688	O=C(O)c1nc(ccc1Cl)Cl	3.36609	-1.949	-0.7535	YES
V	1768	OC(Cn1ncnc1)(CCc2ccc(cc2)Cl)C(C)(C)C	15.10829	0.842	0.6887	YES
A	1891	OC(C(n1ncnc1)Cc2ccc(cc2)Cl)C(C)(C)C	13.37589	2.086	0.4759	YES
V	1881	Fc1ccc(cc1)C(O)(c2ccccc2(F))Cn3ncnc3	15.28981	0.187	0.711	YES
A	4631	CSSC	3.47231	-1.556	-0.7404	YES
C	5827	O=C(OC)c1csc(c1S(=O)(=O)NC(=O)N2N=C(OC)N(C2(=O))C)C	29.33596	3.097	2.4361	YES
